# Supplementary material for: Forecasting the Regional Demand for Medical Workers in Kazakhstan: The Functional Principal Component Analysis Approach
Source: Int J Environ Res Public Health. 2025 Jun 30;22(7):1052. doi: 10.3390/ijerph22071052 (PMC12295097; doi:10.3390/ijerph22071052)
Supplement: Supplementary file 1 [file ijerph-22-01052-s001.zip › File S1.xlsx]

## Sheet: Doctors_Region_Corrected
Year	Region_1	Region_2	Region_3	Region_4	Region_5	Region_6	Region_7	Region_8	Region_9	Region_10	Region_11	Region_12	Region_13	Region_14	Region_15	Region_16
2000	5289	3084	5212	5749	7038	2328	2501	2154	2601	1627	2847	1957	1865	1347	2198	1156
2001	5758	3175	5249	5777	8269	2319	2574	2201	2689	1597	2934	1934	1912	1378	2348	1175
2002	6046	3254	5301	5725	9646	2269	2639	2198	2738	1589	2985	1979	1958	1383	2730	1219
2003	6210	3347	5395	5779	10052	2240	2525	2182	2840	1576	3121	2031	1936	1403	2784	1192
2004	6269	3329	5493	5862	9504	2225	2526	2206	2859	1613	3213	2019	1970	1445	3015	1210
2005	6361	3374	5551	6013	9593	2216	2514	2234	2945	1600	3275	1968	1967	1422	3287	1189
2006	6450	3954	5625	6173	9601	2295	2558	2334	2870	1545	3274	2018	2177	1492	3716	1432
2007	6720	4015	5788	6074	9922	2277	2907	2299	2826	1596	3404	2026	2289	1539	4246	1447
2008	6837	3327	5753	6150	10284	2208	2642	2204	2860	1624	3380	1837	2069	1509	4675	1586
2009	7155	3577	5739	6304	10412	2245	2682	2177	2903	1650	3425	1931	2169	1541	5109	1637
2010	8039	3898	5814	6404	11266	2347	2770	2165	2997	1672	3586	1892	2208	1622	5488	1687
2011	8492	4146	5745	6354	10241	2366	3209	2227	3068	1693	3591	2113	2366	1707	5417	1704
2012	8231	4616	5729	6286	10098	2306	3117	2423	3088	1722	3622	2127	2520	1814	6229	1782
2013	8295	4413	5797	6334	10511	2298	3266	2247	3108	1730	3750	2197	2630	1859	6587	1884
2014	9280	4493	5891	6363	12128	2302	2989	2227	2969	1733	3702	1930	2154	1694	7252	1757
2015	8795	4703	5876	6274	12720	2281	3053	2202	2906	1746	3641	1962	2404	1710	7604	1845
2016	9315	4863	5912	6306	13102	2255	3195	2186	2946	1743	3607	2083	2455	1710	7780	1923
2017	9384	4701	5879	6344	13267	2331	3157	2202	2855	1669	3848	2068	2644	1758	7897	2130
2018	9210	4765	5878	6276	13298	2324	3336	2128	2855	1695	4061	2090	2697	1825	8220	2219
2019	9977	5032	5848	6233	13052	2455	3262	2090	2884	1687	4088	2130	2740	1855	8622	2347
2020	10498	5154	5901	6328	13468	2458	3328	2006	2950	1676	4100	2173	2800	1958	9046	2420
2021	11020	5276	5954	6422	13884	2462	3395	1921	3017	1664	4111	2216	2860	2062	9469	2494
2022	11450	5305	5833	6285	13859	2454	3513	1888	3002	1708	4531	2240	2892	2053	9937	2459
2023	11904	5400	5732	6392	14256	2534	3552	2073	3082	1735	4545	2280	2979	2103	10267	2451
2024	12420	5706	5653	6411	14681	2536	3655	2082	3184	1705	4522	2301	3070	2211	10540	2609

## Sheet: Doctors_Region_Real
Year	Region_1	Region_2	Region_3	Region_4	Region_5	Region_6	Region_7	Region_8	Region_9	Region_10	Region_11	Region_12	Region_13	Region_14	Region_15	Region_16
2000	5289	3084	5212	5749	7038	2328	2501	2154	2601	1627	2847	1957	1865	1347	2198	1156
2001	5758	3175	5249	5777	8269	2319	2574	2201	2689	1597	2934	1934	1912	1378	2348	1175
2002	6046	3254	5301	5725	9646	2269	2639	2198	2738	1589	2985	1979	1958	1383	2730	1219
2003	6210	3347	5395	5779	10052	2240	2525	2182	2840	1576	3121	2031	1936	1403	2784	1192
2004	6269	3329	5493	5862	9504	2225	2526	2206	2859	1613	3213	2019	1970	1445	3015	1210
2005	6361	3374	5551	6013	9593	2216	2514	2234	2945	1600	3275	1968	1967	1422	3287	1189
2006	6450	3954	5625	6173	9601	2295	2558	2334	2870	1545	3274	2018	2177	1492	3716	1432
2007	6720	4015	5788	6074	9922	2277	2907	2299	2826	1596	3404	2026	2289	1539	4246	1447
2008	6837	3327	5753	6150	10284	2208	2642	2204	2860	1624	3380	1837	2069	1509	4675	1586
2009	7155	3577	5739	6304	10412	2245	2682	2177	2903	1650	3425	1931	2169	1541	5109	1637
2010	8039	3898	5814	6404	11266	2347	2770	2165	2997	1672	3586	1892	2208	1622	5488	1687
2011	8492	4146	5745	6354	10241	2366	3209	2227	3068	1693	3591	2113	2366	1707	5417	1704
2012	8231	4616	5729	6286	10098	2306	3117	2423	3088	1722	3622	2127	2520	1814	6229	1782
2013	8295	4413	5797	6334	10511	2298	3266	2247	3108	1730	3750	2197	2630	1859	6587	1884
2014	9280	4493	5891	6363	12128	2302	2989	2227	2969	1733	3702	1930	2154	1694	7252	1757
2015	8795	4703	5876	6274	12720	2281	3053	2202	2906	1746	3641	1962	2404	1710	7604	1845
2016	9315	4863	5912	6306	13102	2255	3195	2186	2946	1743	3607	2083	2455	1710	7780	1923
2017	9384	4701	5879	6344	13267	2331	3157	2202	2855	1669	3848	2068	2644	1758	7897	2130
2018	9210	4765	5878	6276	13298	2324	3336	2128	2855	1695	4061	2090	2697	1825	8220	2219
2019	9977	5032	5848	6233	13052	2455	3262	1834	2884	1687	4088	2130	2740	1855	8622	2347
2020	10483	5214	6002	6380	13450	2526	3287	1842	2944	1694	4104	2177	2842	2026	9048	2424
2021	11020	5276	5954	6422	13884	2462	3395	1921	3017	1664	4111	2216	2860	2062	9469	2494
2022	11450	5305	5833	6285	13859	2454	3513	1888	3002	1708	4531	2240	2892	2053	9937	2459
2023	11904	5400	5732	6392	14256	2534	3552	2073	3082	1735	4545	2280	2979	2103	10267	2451
2024	12420	5706	5653	6411	14681	2536	3655	2082	3184	1705	4522	2301	3070	2211	10540	2609

## Sheet: PC1_contribution
	2000	2001	2002	2003	2004	2005	2006	2007	2008	2009	2010	2011	2012	2013	2014	2015	2016	2017	2018	2019	2020	2021	2022	2023	2024
Region 1	-0.434	-0.385	-0.322	-0.31	-0.288	-0.267	-0.189	-0.134	-0.127	-0.082	-0.024	-0.004	0.044	0.075	0.086	0.113	0.14	0.164	0.188	0.221	0.254	0.286	0.308	0.328	0.36
Region 2	-0.338	-0.3	-0.25	-0.241	-0.224	-0.208	-0.147	-0.104	-0.099	-0.064	-0.019	-0.003	0.034	0.059	0.067	0.088	0.109	0.128	0.147	0.172	0.198	0.223	0.24	0.255	0.281
Region 3	-0.057	-0.051	-0.042	-0.041	-0.038	-0.035	-0.025	-0.018	-0.017	-0.011	-0.003	-0.001	0.006	0.01	0.011	0.015	0.018	0.022	0.025	0.029	0.033	0.038	0.041	0.043	0.047
Region 4	-0.06	-0.053	-0.044	-0.043	-0.04	-0.037	-0.026	-0.018	-0.017	-0.011	-0.003	-0.001	0.006	0.01	0.012	0.016	0.019	0.023	0.026	0.03	0.035	0.039	0.042	0.045	0.05
Region 5	-0.318	-0.283	-0.236	-0.227	-0.211	-0.196	-0.139	-0.098	-0.093	-0.06	-0.018	-0.003	0.032	0.055	0.063	0.083	0.103	0.121	0.138	0.162	0.186	0.21	0.226	0.24	0.264
Region 6	-0.052	-0.046	-0.039	-0.037	-0.034	-0.032	-0.023	-0.016	-0.015	-0.01	-0.003	0	0.005	0.009	0.01	0.014	0.017	0.02	0.023	0.026	0.03	0.034	0.037	0.039	0.043
Region 7	-0.213	-0.189	-0.158	-0.152	-0.141	-0.131	-0.093	-0.066	-0.062	-0.04	-0.012	-0.002	0.022	0.037	0.042	0.055	0.069	0.081	0.092	0.109	0.125	0.14	0.151	0.161	0.177
Region 8	0.051	0.045	0.038	0.036	0.034	0.031	0.022	0.016	0.015	0.01	0.003	0	-0.005	-0.009	-0.01	-0.013	-0.016	-0.019	-0.022	-0.026	-0.03	-0.033	-0.036	-0.038	-0.042
Region 9	-0.06	-0.053	-0.044	-0.043	-0.04	-0.037	-0.026	-0.018	-0.017	-0.011	-0.003	-0.001	0.006	0.01	0.012	0.016	0.019	0.023	0.026	0.03	0.035	0.039	0.042	0.045	0.05
Region 10	-0.049	-0.044	-0.037	-0.035	-0.033	-0.03	-0.022	-0.015	-0.014	-0.009	-0.003	0	0.005	0.009	0.01	0.013	0.016	0.019	0.021	0.025	0.029	0.033	0.035	0.037	0.041
Region 11	-0.231	-0.205	-0.171	-0.165	-0.153	-0.142	-0.101	-0.071	-0.068	-0.044	-0.013	-0.002	0.023	0.04	0.046	0.06	0.075	0.088	0.1	0.118	0.135	0.152	0.164	0.175	0.192
Region 12	-0.077	-0.068	-0.057	-0.055	-0.051	-0.047	-0.033	-0.024	-0.022	-0.014	-0.004	-0.001	0.008	0.013	0.015	0.02	0.025	0.029	0.033	0.039	0.045	0.051	0.054	0.058	0.064
Region 13	-0.268	-0.238	-0.198	-0.191	-0.178	-0.165	-0.117	-0.082	-0.078	-0.05	-0.015	-0.002	0.027	0.046	0.053	0.07	0.086	0.101	0.116	0.136	0.157	0.176	0.19	0.202	0.222
Region 14	-0.255	-0.226	-0.189	-0.182	-0.169	-0.157	-0.111	-0.078	-0.074	-0.048	-0.014	-0.002	0.026	0.044	0.051	0.066	0.082	0.096	0.111	0.13	0.149	0.168	0.181	0.192	0.211
Region 15	-0.889	-0.789	-0.659	-0.634	-0.59	-0.547	-0.388	-0.274	-0.26	-0.168	-0.05	-0.008	0.09	0.154	0.176	0.231	0.287	0.337	0.386	0.453	0.521	0.586	0.631	0.671	0.738
Region 16	-0.485	-0.43	-0.359	-0.346	-0.322	-0.298	-0.211	-0.149	-0.142	-0.091	-0.027	-0.004	0.049	0.084	0.096	0.126	0.156	0.184	0.21	0.247	0.284	0.319	0.344	0.366	0.402
	2025	2026	2027	2028	2029	2030	2031	2032	2033
Region 1	0.376	0.386	0.422	0.436	0.458	0.474	0.499	0.512	0.54
Region 2	0.293	0.3	0.328	0.339	0.356	0.369	0.389	0.399	0.42
Region 3	0.05	0.051	0.056	0.057	0.06	0.062	0.066	0.067	0.071
Region 4	0.052	0.053	0.058	0.06	0.063	0.065	0.069	0.071	0.074
Region 5	0.276	0.283	0.309	0.319	0.336	0.347	0.366	0.376	0.396
Region 6	0.045	0.046	0.05	0.052	0.055	0.057	0.06	0.061	0.065
Region 7	0.185	0.189	0.207	0.214	0.225	0.233	0.245	0.251	0.265
Region 8	-0.044	-0.045	-0.049	-0.051	-0.053	-0.055	-0.058	-0.06	-0.063
Region 9	0.052	0.053	0.058	0.06	0.063	0.065	0.069	0.071	0.074
Region 10	0.043	0.044	0.048	0.05	0.052	0.054	0.057	0.058	0.061
Region 11	0.2	0.206	0.225	0.232	0.244	0.252	0.266	0.273	0.288
Region 12	0.066	0.068	0.074	0.077	0.081	0.084	0.088	0.09	0.095
Region 13	0.232	0.238	0.26	0.269	0.282	0.292	0.308	0.316	0.333
Region 14	0.221	0.226	0.247	0.256	0.269	0.278	0.293	0.3	0.317
Region 15	0.77	0.79	0.863	0.892	0.938	0.97	1.023	1.049	1.105
Region 16	0.42	0.431	0.471	0.486	0.511	0.529	0.558	0.572	0.603

## Sheet: PC2_contribution
	2000	2001	2002	2003	2004	2005	2006	2007	2008	2009	2010	2011	2012	2013	2014	2015	2016	2017	2018	2019	2020	2021	2022	2023	2024
Region 1	0.001	-0.001	-0.011	-0.012	-0.013	-0.023	-0.006	-0.002	-0.039	-0.03	-0.022	0.012	0.013	0.018	-0.028	-0.021	-0.011	-0.003	0.004	0.014	0.02	0.027	0.031	0.035	0.046
Region 2	0.002	-0.002	-0.017	-0.02	-0.022	-0.037	-0.01	-0.003	-0.064	-0.049	-0.037	0.02	0.021	0.029	-0.045	-0.034	-0.019	-0.005	0.007	0.022	0.033	0.044	0.051	0.057	0.075
Region 3	-0.001	0.001	0.01	0.011	0.012	0.021	0.005	0.002	0.035	0.027	0.02	-0.011	-0.012	-0.016	0.025	0.019	0.01	0.003	-0.004	-0.012	-0.018	-0.024	-0.028	-0.032	-0.041
Region 4	-0.001	0.001	0.005	0.006	0.007	0.011	0.003	0.001	0.02	0.015	0.011	-0.006	-0.006	-0.009	0.014	0.01	0.006	0.002	-0.002	-0.007	-0.01	-0.014	-0.016	-0.018	-0.023
Region 5	-0.002	0.002	0.014	0.015	0.017	0.029	0.008	0.002	0.05	0.038	0.029	-0.016	-0.016	-0.022	0.035	0.027	0.014	0.004	-0.005	-0.017	-0.026	-0.034	-0.04	-0.045	-0.058
Region 6	0.002	-0.002	-0.013	-0.014	-0.016	-0.027	-0.007	-0.002	-0.047	-0.036	-0.027	0.015	0.015	0.021	-0.033	-0.025	-0.014	-0.004	0.005	0.016	0.024	0.032	0.037	0.042	0.055
Region 7	0.002	-0.002	-0.018	-0.021	-0.023	-0.039	-0.01	-0.003	-0.067	-0.052	-0.039	0.021	0.022	0.03	-0.048	-0.036	-0.02	-0.006	0.007	0.023	0.035	0.047	0.054	0.061	0.079
Region 8	-0.001	0.001	0.006	0.007	0.008	0.014	0.004	0.001	0.023	0.018	0.013	-0.007	-0.008	-0.01	0.016	0.012	0.007	0.002	-0.003	-0.008	-0.012	-0.016	-0.019	-0.021	-0.027
Region 9	0	0	-0.002	-0.002	-0.003	-0.004	-0.001	0	-0.008	-0.006	-0.004	0.002	0.003	0.003	-0.005	-0.004	-0.002	-0.001	0.001	0.003	0.004	0.005	0.006	0.007	0.009
Region 10	0	0	0.002	0.003	0.003	0.005	0.001	0	0.009	0.007	0.005	-0.003	-0.003	-0.004	0.006	0.005	0.003	0.001	-0.001	-0.003	-0.005	-0.006	-0.007	-0.008	-0.01
Region 11	0.001	-0.001	-0.009	-0.01	-0.011	-0.019	-0.005	-0.001	-0.032	-0.024	-0.018	0.01	0.011	0.014	-0.022	-0.017	-0.009	-0.003	0.004	0.011	0.016	0.022	0.025	0.028	0.037
Region 12	0.003	-0.003	-0.024	-0.027	-0.03	-0.051	-0.013	-0.004	-0.088	-0.068	-0.051	0.028	0.029	0.04	-0.062	-0.047	-0.026	-0.007	0.01	0.03	0.046	0.061	0.07	0.079	0.103
Region 13	0.003	-0.003	-0.023	-0.026	-0.029	-0.05	-0.013	-0.004	-0.086	-0.066	-0.049	0.027	0.028	0.039	-0.06	-0.046	-0.025	-0.007	0.009	0.03	0.045	0.059	0.069	0.077	0.1
Region 14	0.002	-0.003	-0.019	-0.022	-0.024	-0.042	-0.011	-0.003	-0.071	-0.055	-0.041	0.022	0.024	0.032	-0.05	-0.038	-0.021	-0.006	0.008	0.025	0.037	0.049	0.057	0.064	0.083
Region 15	-0.003	0.003	0.024	0.028	0.03	0.052	0.014	0.004	0.089	0.069	0.052	-0.028	-0.03	-0.04	0.063	0.048	0.026	0.007	-0.01	-0.031	-0.047	-0.062	-0.072	-0.08	-0.105
Region 16	0.001	-0.001	-0.008	-0.009	-0.01	-0.018	-0.005	-0.001	-0.03	-0.023	-0.017	0.009	0.01	0.014	-0.021	-0.016	-0.009	-0.002	0.003	0.01	0.016	0.021	0.024	0.027	0.035
	2025	2026	2027	2028	2029	2030	2031	2032	2033
Region 1	0.032	0.03	0.029	0.023	0.022	0.021	0.018	0.017	0.015
Region 2	0.052	0.049	0.048	0.038	0.037	0.034	0.029	0.028	0.024
Region 3	-0.029	-0.027	-0.026	-0.021	-0.02	-0.019	-0.016	-0.015	-0.013
Region 4	-0.016	-0.015	-0.015	-0.012	-0.011	-0.01	-0.009	-0.008	-0.007
Region 5	-0.041	-0.038	-0.037	-0.029	-0.029	-0.027	-0.023	-0.022	-0.019
Region 6	0.038	0.036	0.035	0.028	0.027	0.025	0.021	0.02	0.018
Region 7	0.055	0.052	0.05	0.04	0.039	0.036	0.031	0.029	0.026
Region 8	-0.019	-0.018	-0.017	-0.014	-0.013	-0.012	-0.011	-0.01	-0.009
Region 9	0.006	0.006	0.006	0.004	0.004	0.004	0.003	0.003	0.003
Region 10	-0.007	-0.007	-0.006	-0.005	-0.005	-0.005	-0.004	-0.004	-0.003
Region 11	0.026	0.024	0.024	0.019	0.018	0.017	0.014	0.014	0.012
Region 12	0.072	0.067	0.066	0.052	0.051	0.047	0.04	0.038	0.033
Region 13	0.07	0.066	0.064	0.051	0.049	0.046	0.039	0.037	0.032
Region 14	0.058	0.054	0.053	0.042	0.041	0.038	0.032	0.031	0.027
Region 15	-0.073	-0.068	-0.067	-0.053	-0.052	-0.048	-0.041	-0.039	-0.034
Region 16	0.025	0.023	0.022	0.018	0.017	0.016	0.014	0.013	0.011

## Sheet: Doctors_Forecast_2033
	2025	95%LL	95%UL	2026	95%LL	95%UL	2027	95%LL	95%UL	2028	95%LL	95%UL	2029	95%LL	95%UL
Region_1	12893	11129	14632	12982	11331	14744	13441	11591	15021	13539	11675	15159	13830	11875	15846
Region_2	5917	5201	6621	5941	5275	6637	6100	5358	6722	6108	5381	6731	6209	5446	6968
Region_3	5726	5696	5739	5745	5712	5777	5776	5748	5802	5820	5766	5855	5841	5797	5895
Region_4	6248	6173	6303	6265	6190	6334	6297	6224	6357	6331	6239	6398	6354	6267	6442
Region_5	16128	14980	17131	16264	15175	17374	16705	15504	17682	16976	15635	18044	17247	15882	18642
Region_6	2579	2495	2659	2574	2500	2646	2583	2498	2647	2568	2495	2628	2573	2493	2640
Region_7	3698	3370	4013	3702	3401	4006	3763	3428	4034	3751	3433	4017	3789	3454	4105
Region_8	1892	1933	1855	1894	1930	1860	1887	1930	1858	1893	1931	1864	1890	1932	1856
Region_9	3011	2944	3070	3015	2952	3074	3029	2962	3081	3033	2966	3085	3043	2974	3105
Region_10	1679	1657	1697	1682	1661	1702	1689	1668	1707	1695	1671	1714	1700	1676	1723
Region_11	4644	4276	4989	4659	4317	5002	4745	4366	5049	4755	4381	5064	4809	4418	5184
Region_12	2376	2244	2505	2368	2251	2482	2379	2246	2481	2352	2240	2447	2358	2235	2463
Region_13	3163	2817	3505	3167	2848	3496	3233	2876	3526	3218	2881	3506	3259	2903	3602
Region_14	2191	1970	2407	2195	1991	2404	2239	2011	2425	2233	2016	2417	2260	2031	2480
Region_15	10730	8415	13101	11005	8745	13638	11854	9299	14280	12379	9528	15054	12983	9999	16555
Region_16	2737	2331	3141	2762	2379	3176	2872	2443	3244	2904	2466	3288	2975	2517	3457
	2030	95%LL	95%UL	2031	95%LL	95%UL	2032	95%LL	95%UL	2033	95%LL	95%UL
Region_1	14020	11761	15884	14339	12501	16667	14503	12501	16586	14874	12875	17092
Region_2	6268	5409	6978	6365	5657	7221	6417	5657	7196	6535	5782	7353
Region_3	5863	5783	5900	5899	5852	5965	5915	5852	5965	5948	5887	6002
Region_4	6374	6254	6447	6407	6323	6508	6422	6323	6508	6455	6357	6544
Region_5	17468	15743	18692	17849	16565	19505	18029	16565	19430	18425	16972	19944
Region_6	2572	2492	2639	2571	2501	2643	2571	2501	2640	2573	2505	2643
Region_7	3808	3442	4107	3838	3533	4186	3855	3533	4176	3895	3578	4228
Region_8	1890	1933	1857	1888	1923	1851	1887	1923	1854	1885	1919	1849
Region_9	3049	2970	3106	3059	2995	3127	3064	2995	3126	3075	3008	3139
Region_10	1704	1674	1724	1711	1688	1737	1714	1688	1737	1720	1695	1744
Region_11	4841	4396	5190	4896	4537	5318	4924	4537	5304	4988	4606	5386
Region_12	2356	2236	2461	2351	2243	2461	2351	2243	2457	2351	2247	2459
Region_13	3279	2890	3605	3310	2985	3690	3329	2985	3679	3372	3032	3736
Region_14	2274	2022	2482	2297	2088	2541	2310	2088	2534	2340	2120	2573
Region_15	13461	9757	16680	14293	11241	18767	14702	11241	18641	15640	12047	20016
Region_16	3023	2489	3467	3104	2669	3665	3146	2669	3648	3239	2761	3775
